# Supplementary material for: Combination of a Novel Fusion Protein CD3εζ28 and Bispecific T Cell Engager Enhances the Persistance and Anti-Cancer Effects of T Cells
Source: Cancers (Basel). 2022 Oct 9;14(19):4947. doi: 10.3390/cancers14194947 (PMC9563022; doi:10.3390/cancers14194947)
Supplement: Supplementary file 1 [file cancers-14-04947-s001.zip]

Archive with 1 entries (1 files):
- cancers-1908683-supplementary.pdf
